# Supplementary material for: Conditional chemoconnectomics (cCCTomics) as a strategy for efficient and conditional targeting of chemical transmission
Source: eLife. 2024 Apr 30;12:RP91927. doi: 10.7554/eLife.91927 (PMC11060718; doi:10.7554/eLife.91927)
Supplement: Figure 2—source data 1. [file elife-91927-fig2-data1.zip › Figure 2-Source data.xlsx]

## Sheet: fig2H
	R57C10>sgRNApdfr			R57C10>Cas9.HC, sgRNApdfr			R57C10>Cas9.HC			Cas9.HC, sgRNApdfr			Pdfr-attpKO			W1118
ZT(h)	mean	sd	n	mean	sd	n	mean	sd	n	mean	sd	n	mean	sd	n	mean	sd	n
6.5	84.7958	100.375	44	146.418	133.469	48	187.073	119.943	47	153.184	133.772	43	407.593	379.725	48	271.968	230.095	48
7	118.272	148.886	44	186.141	167.313	48	293.021	176.432	47	289.369	227.192	43	574.959	563.009	48	331.172	249.381	48
7.5	121.183	115.114	44	207.891	172.373	48	199.22	154.338	47	200.826	170.87	43	691.554	530.597	48	370.169	279.01	48
8	106.359	96.3028	44	364.344	263.163	48	217.022	152.179	47	180.449	157.321	43	861.517	507.446	48	341.36	242.05	48
8.5	181.835	222.607	44	511.899	305.766	48	350.859	279.337	47	326.294	230.085	43	1209.52	537.564	48	452.422	299.645	48
9	231.528	240.852	44	787.274	372.326	48	445.521	247.457	47	332.95	270.77	43	1317.66	504.224	48	486.774	302.29	48
9.5	336.878	309.725	44	1078.9	438.262	48	596.839	333.247	47	427.782	263.968	43	1514.1	588.608	48	608.052	382.774	48
10	342.251	205.057	44	1331.54	484.627	48	778.674	339.974	47	535.992	259.868	43	1567.58	638.256	48	683.342	361.049	48
10.5	561.789	298.079	44	1458.24	538.755	48	1044.85	363.099	47	706.101	326.079	43	1671.07	658.634	48	881.428	443.753	48
11	944.212	432.91	44	1515.55	543.786	48	1501.69	443.602	47	954.957	396.874	43	1672.25	695.983	48	1402.05	606.331	48
11.5	1446.3	608.604	44	1489.27	580.487	48	2042.77	471.392	47	1303.94	434.671	43	1563.96	694.262	48	1830.24	705.066	48
12	1871.91	701.996	44	1356.54	576.665	48	2528.98	517.313	47	1627.91	497.264	43	1512.94	624.357	48	2221.43	752.533	48
12.5	2799.12	1116.11	44	1973.16	1114.1	48	3626.01	912.465	47	3263.09	1008.14	43	2725.21	1184.51	48	2972.61	998.386	48
13	462.241	684.266	44	595.174	713.108	48	1229.56	928.84	47	1983.9	937.863	43	1584.37	1042.9	48	861.121	1016.99	48
13.5	85.6234	204.192	44	285.666	357.547	48	205.654	369.305	47	980.028	974.764	43	1088.12	951.521	48	265.036	493.124	48
14	59.26	112.017	44	301.456	314.079	48	63.0333	89.6062	47	383.961	455.54	43	739.741	740.875	48	78.0155	126.502	48
14.5	56.349	110.492	44	219.289	185.026	48	89.2361	90.054	47	237.241	302.888	43	631.917	687.298	48	101.9	125.585	48
15	78.0193	107.774	44	307.787	430.696	48	169.687	171.44	47	189.143	221.718	43	780.003	746.959	48	150.373	224.176	48
15.5	76.7173	120.682	44	273.283	258.572	48	129.533	110.93	47	294.869	382.755	43	660.436	629.632	48	98.052	119.545	48
16	134.64	283.871	44	255.644	241.415	48	144.932	139.355	47	258.528	249.097	43	547.242	546.291	48	109.291	160.455	48
16.5	82.3587	124.956	44	300.114	292.356	48	151.196	129.869	47	251.926	217.852	43	639.162	701.249	48	113.358	114.483	48
17	61.2836	87.089	44	304.785	292.531	48	156.69	124.999	47	205.826	208.267	43	853.661	841.563	48	191.471	286.804	48
17.5	81.2977	117.323	44	367.33	338.148	48	182.69	262.338	47	250.115	282.862	43	852.274	779.937	48	163.67	198.164	48
18	62.1182	81.3301	44	362.111	244.108	48	197.523	193.757	47	280.493	338.915	43	663.161	636.2	48	137.33	142.968	48
18.5	81.5692	103.907	44	384.806	363.554	48	144.911	174.659	47	263.54	324.621	43	768.696	748.194	48	167.748	199.899	48
19	61.9028	89.8148	44	411.144	355.856	48	162.875	128.229	47	180.686	183.865	43	967.357	883.097	48	157.895	166.748	48
19.5	101.247	153.478	44	373.342	383.015	48	116.461	117.02	47	257.032	278.948	43	943.323	752.731	48	150.15	149.185	48
20	130.414	210.45	44	289.438	279.352	48	133.02	192.706	47	231.847	288.463	43	820.937	662.687	48	177.277	202.528	48
20.5	176.877	224.5	44	324.46	342.879	48	95.8729	112.228	47	182.718	242.079	43	745.061	789.34	48	186.869	223.071	48
21	250.923	646.802	44	251.718	272.547	48	217.982	293.936	47	421.249	423.262	43	611.657	747.199	48	295.22	335.02	48
21.5	202.148	344.326	44	214.706	241.785	48	451.865	563.714	47	532.303	464.775	43	506.934	599.795	48	347.373	324.138	48
22	376.395	483.648	44	189.234	187.824	48	588.123	622.108	47	549.391	631.734	43	493.044	734.801	48	528.039	543.668	48
22.5	676.667	823.088	44	335.965	340.664	48	656.145	577.324	47	661.114	450.596	43	642.972	738.374	48	763.047	637.983	48
23	802.338	793.17	44	577.793	532.331	48	979.842	759.792	47	978.24	603.987	43	990.262	878.479	48	790.797	617.509	48
23.5	1104.67	794.306	44	604.409	454.615	48	1705.57	706.98	47	1389.12	686.142	43	1326.31	1005.14	48	1203.89	739.826	48
24	1160.36	756.059	44	547.069	393.722	48	1953.79	635.426	47	1347.98	612.42	43	1162.96	1099.85	48	1293.07	947.569	48
0.5	1676.01	911.188	44	1062.02	736.528	48	3245.01	665.65	47	1679.53	587.034	43	2255.71	963.451	48	2439.57	844.175	48
1	624.318	490.575	44	343.327	274.497	48	2140.24	683.192	47	797.202	423.614	43	1207.08	747.696	48	1677.17	785.561	48
1.5	267.445	189.173	44	180.778	137.809	48	1245.32	514.265	47	506.828	312.635	43	369.285	376.404	48	1029.44	631.129	48
2	237.51	229.26	44	154.219	142.726	48	713.091	414.595	47	468.15	290.495	43	357.692	453.098	48	671.552	447.467	48
2.5	147.643	139.179	44	135.095	139.868	48	357.833	233.785	47	262.593	210.886	43	469.173	479.438	48	487.027	385.048	48
3	99.3023	98.8492	44	193.801	179.264	48	263.348	201.375	47	252.624	229.042	43	646.809	670.626	48	478.275	286.854	48
3.5	128.843	149.29	44	147.094	137.223	48	197.033	150.531	47	295.625	246.39	43	511.442	481.867	48	314.085	227.436	48
4	129.704	129.922	44	118.673	88.3298	48	224.637	197.961	47	261.264	186.11	43	696.897	582.462	48	414.744	292.464	48
4.5	106.51	123.645	44	121.113	117.894	48	176.318	162.781	47	189.275	176.024	43	469.121	473.044	48	295.272	236.425	48
5	101.062	102.021	44	122.413	109.071	48	193.244	167.272	47	233.811	191.913	43	612.663	680.737	48	281.176	231.415	48
5.5	95.037	107.585	44	118.754	121.687	48	149.018	133.076	47	151.279	137.718	43	512.506	535.179	48	308.296	223.586	48
6	100.489	98.9809	44	138.27	138.025	48	161.991	107.424	47	179.754	202.192	43	360.107	440.746	48	345.765	271.396	48

## Sheet: Fig2I
Fig 2I MAI							Fig 2I Power							Fig 2I Period
Cas9.HC, sgRNApdfr	R57C10>sgRNApdfr	R57C10>Cas9.HC	R57C10>Cas9.HC, sgRNApdfr	Pdfr-attpKO	W1118		Cas9.HC, sgRNApdfr	R57C10>sgRNApdfr	R57C10>Cas9.HC	R57C10>Cas9.HC, sgRNApdfr	Pdfr-attpKO	W1118		Cas9.HC, sgRNApdfr	R57C10>sgRNApdfr	R57C10>Cas9.HC	R57C10>Cas9.HC, sgRNApdfr	Pdfr-attpKO	W1118
0.3401	0.403442	0.487575	0.120451	0.0525293	0.355048		54.1374	126.763	125.204	0	0	133.592		23.3	23.8	24.3			23.8
0.180331	0.4012	0.443513	0.145264	0.182706	0.202062		95.9743	2.64066	145.512	0	0	4.6607		23.8	22.8	24.3			24.3
0.309874	0.410135	0.420429	0.0222566	0.101041	0.258239		56.7046	0	148.449	0	0	15.2422		23.3		23.8			24.3
0.317795	0.488948	0.402474	0.15225	0.0595398	0.400895		61.5307	4.45099	103.785	0	0	100.75		23.3	24.3	23.3			24.3
0.145849	0.398056	0.321097	0.162064	0.0421325	0.319623		119.183	65.715	89.4878	0	0	112.146		23.8	23.8	23.8			24.3
0.253304	0.42763	0.400096	0.00777979	-0.096962	0.228273		10.0668	67.9725	175.346	26.4945	0	48.6216		23.3	23.3	23.3	22.3		24.3
0.334621	0.405083	0.46688	-0.0559343	-0.0893809	0.369892		100.196	91.5154	152.555	0	0	156.705		23.8	23.8	23.8			24.3
		0.375951	-0.162226	0.155072	0.198106				122.137	0	0	69.2631				23.8			24.3
0.343921	0.257762	0.423995	0.234897	-0.0254978	0.282681		162.935	0	151.802	0	0	89.5993		23.3		23.8			24.3
0.269678	0.338356	0.202789	0.0195986	-0.0717739	0.428904		67.615	111.116		0	0	151.976		23.3	23.8				24.3
0.19734	0.0389442	0.275814	0.163623	0.01091	0.329739		135.363	101.598	134.723	0		80.3445		23.8	23.8	23.8			24.3
0.341823	0.42303	0.370655	0.000838771	-0.158304	0.406764		146.939	10.7356	158.192	6.21251	0	133.852		23.8	23.3	23.3	22.3		24.3
0.188287	0.414979	0.318936	0.0307952	0.204617	0.354959		62.8152	63.2875	143.224	3.52914	0	35.2738		23.3	23.3	24.3	22.8		24.3
0.414296		0.376248	0.190149	0.162518	0.285007		72.1932		96.1758	0	0	118.835		23.8		23.3			24.3
0.305918	0.427727	0.379908	-0.211368	0.0578243	0.0544447			101.784	88.3042	0		0			23.8	23.8
0.131545	0.47467	0.207355	0.00734303	0.2048	0.419196		145.471	11.1198	66.2621	0	0	13.2107		23.3	23.3	23.8			24.3
0.378664	0.338392	0.374479	0.0619636	0.0528124	0.125795		101.799	60.8053	158.756	0	0	0		23.3	23.3	24.3
	0.469622	0.420741	-0.080609	0.17509	0.252703				138.796	0	0	127.879				23.8			24.3
0.478024	0.359871	0.230432	-0.219462	-0.15524	0.34018		120.594		118.468	0	0	99.1147		23.8		24.3			23.8
0.399823	0.319675	0.302789	0.0878696	-0.207894	0.38695		26.5771	60.4579	107.448	0	0	74.9891		23.3	23.3	23.3			24.3
0.163433	0.343376	0.288394	0.0909087	0.0747726	0.290598		23.509	86.7709	150.664	0	0	0		23.8	23.8	24.3
0.334353	0.412518	0.36193	0.224225	-0.0800111	0.260942		59.2191	102.979	150.806	0	0	19.1034		23.3	23.3	23.8			23.8
0.34765	0.479706	0.402776	0.0345802	-0.0534964	0.439256			76.6236	142.54	33.6936	0	135.1			23.8	23.8	22.8		24.3
	0.434645	0.359592	0.0304469	0.064044	0.483667			16.6691	44.2198	0	0	39.0259			23.3	24.3			23.8
		0.404425	-0.168433	0.0903467	0.422075				122.79	0	0	137.456				23.8			23.8
0.277629	0.16565	0.278685	0.00935536	-0.0709473	0.425692		74.3002	0	119.663	0	0	102.409		23.8		23.8			24.3
0.36948	0.381579	0.267687	0.0280919	0.142192	0.336459		36.9944	83.2939	119.298	0	0	69.6005		23.8	23.8	23.8			24.3
0.278629	0.341336	0.459985	0.044856	0.00238057	0.406435		130.442	52.1902	149.723	0	0	173.48		23.8	23.8	23.8			24.3
0.385242	0.0854536	0.32484	0.00756772	-0.0804453	0.241365		55.8791	0	117.62	0	0	37.5211		23.8		23.8			24.3
0.354238	0.449894	0.483482	-0.00119607	0.27243	0.356661		27.2764	65.2677		32.5893	0	102.105		22.8	23.8		22.3		24.3
0.392993	0.388609	0.438582	0.088713	0.146585	0.289175		107.154	38.7526	97.923	0	0	114.208		23.8	22.8	23.8			24.3
0.436608	0.385486	0.322663	0.0719976	0.179433	0.243783		87.9852	64.9941	143.979	0	0	119.856		22.8	24.3	23.8			24.3
0.385531	0.276017	0.396797	0.0896571	0.0724614	0.259807		73.6216	15.2613	156.113	50.3922	0	149.692		23.3	23.8	23.3	21.8		23.8
0.310262	0.462192	0.465068	-0.0132387	-0.0472053	0.402022		49.3563	20.3885	147.554	0	8.72201	147.757		22.8	24.3	23.8		23.3	24.3
0.344183	0.107129	0.408336	-0.00912461	-0.111555	0.249079			140.345		5.60646		44.0913			24.3		22.3		23.8
0.339715	0.386838	0.452397	0.151336	0.238949	0.453695		133.446	139.007		0	0	92.155		24.3	23.8				23.8
0.139937	0.483446	0.267253	0.0647661	0.121049	0.336494		91.6276	109.948	120.575	0	0	93.3312		23.8	23.8	23.3			24.3
0.345935	0.439305	0.460462	0.246216	-0.0540358	0.430636		46.9897	98.0336	153.572	2.19881	0	132.61		23.3	23.8	23.8	23.8		24.3
0.367074	0.47666		-0.105011	-0.044966	0.39361		85.5693	115.182		0	0			23.3	23.3
0.403763	-0.262078	0.422397	0.220024	0.0424922	0.427868		99.4411		144.656	0	0	161.493		23.8		23.3			24.3
0.410856	0.321705	0.383577	0.0452041	0.0252586	0.296787		77.4157	69.4153	113.227	9.44591	0	102.677		23.8	23.8	23.8	22.3		23.8
-0.351723	0.398005	0.462805	0.104983	0.125967	-0.0353267			146.403	149.911	0	0	0			23.8	23.8
0.211695	0.357161	0.41091	0.0138895	-0.189755	0.385931		118.142	148.118	161.438	0	0	11.373		23.8	24.3	23.8			23.8
0.387924	0.301507	0.480553	0.0492508	-0.215525	0.202001		27.9832	102.498	147.806	0	0	110.24		22.8	24.3	24.3			24.3
0.259517	0.378139	0.426973	0.0763494	0.218697	0.358833		83.1191	185.062	117.423	0	0	164.099		23.8	24.3	23.8			24.3
0.195336	0.426246	0.338779	0.154743	0.187694	0.414584		51.7889		54.0696	0	0	80.612		23.8		24.3			24.3
0.41096	0.293034	0.443285	0.064919	0.0875788	0.332689			32.5905	136.316	0	0	60.3697			23.8	23.8			23.3
		0.382197	0.179795	-0.0927879	0.474858				53.8876	0	0	95.529				23.3			24.3

## Sheet: fig2J
light phase			dark phase
R57C10>sgRNA(nAChRα2）	R57C10>Cas9.HC	R57C10>Cas9.HC, sgRNA(nAChRα2）	R57C10>sgRNA(nAChRα2）	R57C10>Cas9.HC	R57C10>Cas9.HC, sgRNA(nAChRα2）
404.033	341.45	333.733	553.117	415.517	448.25
452.567	167.283	277.533	439.55	318.217	336.717
478.467	370.533	279.367	476.017	513.683	439.083
432.383	200.617	309.883	449.383	408.883	270.217
242.083	359.033	220.9	471.467	525.717	414.35
498.4	281.083	254.05	489.8	491.867	376.5
467.333	290.817	380.533	475.65	433.067	599.817
401.283	274.433	252.483	488.467	446.1	346.417
349.833	274.35	46.3167	178.05	357.15	245.017
404.95	310.117	258.533	374.75	478.067	364.667
535.483	208.433	331.1	519.5	435.967	409.183
375.05	264.617	113.65	413.6	485.433	441.85
428.65	180.3	274.733	358.7	327.233	516.1
456.583	312.033	291.617	537.35	543.367	395.817
331.933	271.717	350.75	355.367	394.1	381.233
290.4	174.217	365.517	326.8	329.217	493.683
346.05	373.583	227.1	423.833	436.6	455.833
384.517	351.667	187.383	383.9	440.233	422.917
426.733	271.1	350.3	362.7	301.417	476.817
439.033	304.9	259.233	459.217	514.983	394
483.65	221.35	360.817	538.283	373.1	412.883
322.3	171.083	268.45	391.967	372.15	503.75
385.95	356.617	270.383	429.9	390.2	433.317
426.6	378.75	365.417	486.917	398.933	258.717
360.983	303.5	357	330.75	420.133	334.9
351.833	354.083	432.367	512.417	481.967	485.183
314.117	289.367	150.817	414.817	478.217	342.983
443.667	324.983	187.95	447.8	490.35	360.617
381.717	226.233	351.217	401.733	408.2	372.083
336.65	146.883	310.617	498.517	397.717	249.35
424.517	167.417	348.133	415.183	436.517	522.917
436.55	141.283	338.467	469.783	418.133	455.483
356.4	219.283	301.283	541.5	427.55	279.817
451.45	98.3	308.867	515.45	388.7	252.117
481.283	174.533	394.267	448.017	320.433	483.6
348.4	111.25	237.75	530.333	381.367	393.067
355.267	74.5833	122.65	406	391	243.4
389.183	313.017	378.85	403.367	468.883	472.233
456.4	218.917	354.75	426.083	393.683	472.35
353.15	273.817	305.383	388.85	408.45	456.617
345.7	210.867	418.517	230.5	475.283	380.933
222.683	192.7	332.383	397.75	445.883	454.65
459.383	286.7	352	444.65	410.517	436.533
446.567	142.283	0	572.467	463.4	269.333
		384.533			423.9
		271.4			436.45
		238.433			489.6
		237.6			463.867

## Sheet: fig2K
light phase			dark phase
R57C10>sgRNA(nAChRβ2）	R57C10>Cas9.HC	R57C10>Cas9.HC, sgRNA(nAChRβ2）	R57C10>sgRNA(nAChRβ2）	R57C10>Cas9.HC	R57C10>Cas9.HC, sgRNA(nAChRβ2）
422.783	341.45	28.35	455.483	415.517	139.867
340.167	167.283	130.25	346.217	318.217	463.267
423.183	370.533	256.4	460.483	513.683	566.167
344.817	200.617	248.65	516.05	408.883	456.733
447.15	359.033	328.9	396.283	525.717	457.1
439.9	281.083	340.617	501.967	491.867	532.167
475.733	290.817	173.917	532.683	433.067	424.65
491.85	274.433	78.2667	415	446.1	417.683
479.133	274.35	164.533	473.3	357.15	420.7
433.45	310.117	333.633	448.467	478.067	493.583
414.617	208.433	379.4	539.067	435.967	545.533
347.217	264.617	299.767	415.1	485.433	377.617
227.45	180.3	57.65	341.017	327.233	395.05
293.967	312.033	264.7	467.45	543.367	466.083
382.1	271.717	389.45	551.983	394.1	460.467
358.55	174.217	324.15	375.617	329.217	270.95
193.483	373.583	67.2167	409.25	436.6	448.967
467.417	351.667	271.817	536.867	440.233	371.15
381.35	271.1	32.5667	327.817	301.417	170.15
351.8	304.9	177.733	414.55	514.983	499.65
493.117	221.35	86.3667	401.317	373.1	299.167
333.267	171.083	288.333	442.283	372.15	261.75
447.833	356.617	276.85	456.4	390.2	454.467
387.95	378.75	327.417	441.917	398.933	441.967
470.717	303.5	394.167	437	420.133	398.7
378.6	354.083	398.25	375.783	481.967	446.817
521.75	289.367	183.117	410.517	478.217	498.35
262.767	324.983	187.483	355.117	490.35	328.35
342.45	226.233	84.15	455.25	408.2	421.367
533.333	146.883	310.1	247.867	397.717	546.733
377.833	167.417	265.4	459.983	436.517	392.483
351.567	141.283	103.867	320.483	418.133	277.267
384.817	219.283	61.4333	412.783	427.55	216.183
335.367	98.3	205.717	379.183	388.7	136.833
423.733	174.533	106.8	357.7	320.433	433.883
285.767	111.25	272.283	307.683	381.367	444.5
506.9	74.5833	323.8	438.333	391	550.367
315.067	313.017	245.067	151.983	468.883	320.767
410.95	218.917		418.867	393.683
338.767	273.817		301.65	408.45
235.25	210.867		404.617	475.283
315.883	192.7		464.583	445.883
245.05	286.7		340.417	410.517
339.317	142.283		477.233	463.4
400.6			409.25
