# Supplementary material for: Conditional chemoconnectomics (cCCTomics) as a strategy for efficient and conditional targeting of chemical transmission
Source: eLife. 2024 Apr 30;12:RP91927. doi: 10.7554/eLife.91927 (PMC11060718; doi:10.7554/eLife.91927)
Supplement: Figure 3—source data 1. [file elife-91927-fig3-data1.zip › Figure 3-Source data 1.xlsx]

## Sheet: Fig 3K
R57C10>	Cas9.HC, sgRNAple	Cas9.M0	Cas9.M0, sgRNAple	Cas9.M6	Cas9.M6, sgRNAple	Cas9.M9	Cas9.M9, sgRNAple
	52	133	45	190	21	163	7
	55	172	28	145	27	171	6
	53	143	46	132	20	179	6
	44	176	36	138	20	215	2
	45	179	34	149	15	195	4
		159	18	160	29		5
		143	54		17		15
		140	55				6
		136

## Sheet: Fig 3L
R57C10>	Cas9.HC, sgRNAple	Cas9.M0, sgRNAple	Cas9.M6, sgRNAple	Cas9.M9, sgRNAple
	68.23	72.5	87.29	96.06
	66.4	82.89	83.66	96.62
	67.62	71.88	87.89	96.62
	73.12	78	87.89	98.87
	72.51	79.22	90.92	97.75
		89	82.45	97.19
		66.99	89.71	91.56
		66.38		96.62

## Sheet: fig 3M
	R57C10>Cas9.HC	R57C10>Cas9.M6	R57C10>Cas9.M9
D2R	78.38	93.92	98.45
DopEcR	46.18	65.52	63.9
5-HT1A	66.73	91.05	93.97
CG31760	92.67	98.69	97.98
5HT2B	85.88	95.52	97.54
TrissinR	80.24	84.47	85.07
Dop1R1	69.1	76.9	79.8
CCHa2-R	62.66	88.53	88.99
5-HT2A	47.44	93.27	98.27
nAChR α1	76.4	89.09	90.55
SIFaR	52.18	80.15	91.63
nAChRβ2	82.34	87.15	89.83
CNMaR	85.34	86.87	92.68
GluRIA	64.56	94.08	85.58

## Sheet: fig 3N
	R57C10>Cas9.HC	R57C10>Cas9.M6	R57C10>Cas9.M9
D2R	0.0201322	0.016401	0.0206548
DopEcR	0.0214393	0.0155853	0.0156578
GluRIA	0.0248287	0.00471103	0.0230384
5-HT1A	0.0134889	0.00776334	0.00908418
CG31760	0.01226	0.00619029	0.0115345
5HT2B	0.0114222	0.00834433	0.0100065
TrissinR	0.018863	0.0121747	0.0170576
Dop1R1	0.00564443	0.004586	0.00724847
CCHa2-R	0.00902853	0.00636773	0.00846941
5-HT2A	0.00828906	0.00614932	0.0090414
nAChR α1	0.00904901	0.00553832	0.00759024
SIFaR	0.0066148	0.00512166	0.00599853
nAChRβ2	0.00423145	0.0035549	0.00361401
CNMaR	0.0066879	0.00182112	0.00623914

## Sheet: fig 3O
	R57C10>Cas9.HC	R57C10>Cas9.M6	R57C10>Cas9.M9
CCT1002sgEF	5.81	25.34	44.49
CCT1025sgEF	27.18	37.02	42.2
CCT1052sgEF	25.14	34.19	37.12
CCT1053sgEF-1	23.4	22.4	19.9
CCT1053sgEF-2	16.43	29.61	35.87
CCT1053sgEF-3	21.73	33.98	39.39
CCT1060sgEF-1	15.35	28.56	31.46
CCT1060sgEF-2	32.6	41.35	42.84
CCT1062sgEF	25.8	44.13	41.64
CCT1063sgEF-1	14.87	24.92	27.5
CCT1063sgEF-2	18.72	29.46	29.73
CCT1063sgEF-3	18.38	31.75	43.33
CCT1067sgEF	21.11	21.21	20.85
CCT1071sgEF-1	43.47	49.71	53.3
CCT1071sgEF-2	13.74	27.5	34.01
CCT1071sgEF-3	19.91	34.97	42.25
CCT1081sgEF	24.3	53.54	63.57
CCT1082sgEF	32.16	40.92	47.07
CCT1175sgEF	27.6	36.26	46.68

## Sheet: fig 3Q
light phase			dark phase
R57C10_sgRNA(nAChRα2）	R57C10_Cas9.M9	R57C10_sgRNA(nAChRα2）_Cas9.M9	R57C10_sgRNA(nAChRα2）	R57C10_Cas9.M9	R57C10_sgRNA(nAChRα2）_Cas9.M9
487.617	364.367	268.8	379.733	405.417	105.3
362.767	315.817	338.25	324.917	380.1	275.85
523.367	347.583	218	488.083	497.867	177.783
390.15	326.783	489.4	212.517	328.083	161.85
395.4	266.283	104.4	218.583	365.283	20.5667
199.517	382.683	341.5	104.6	292.8	211.65
301.633	417.1	0	147.067	409.5	11.9167
335.7	371.833	299.15	208.65	384.567	150.85
448.667	212.417	293.183	479.867	432.983	83.95
218.15	344.517	349.45	290.1	369.4	347.883
238.9	397.883	286.217	101.617	415.633	34.5833
406.6	340.9	0	569.033	506.8	67.4167
203.433	274.783	298.9	149.617	453.1	550.817
225.25	371.267	115.083	245.867	363.733	23.6
360.95	284.05	385.6	397.083	383.3	275.25
369.033	317.867	176.133	144.75	309.017	90.4167
331.95	326.267	223.867	457	338.683	286.583
377.1	332.317	181.65	210.817	398.967	173.317
390.467	375.233	281.417	196.667	343.617	184.2
463.017	253.133	332.817	591.833	410.517	483.733
441.217	278.683	257.617	616.967	203.667	0
328.133	403.5	318.817	186.5	416.433	87.7167
417.483	267.583	169.783	532.467	265.233	42.45
503.317	335.9	307.433	591.233	378.983	165.933
317.233	291.55	292.017	162.017	364.35	85.2833
396.633	290.683	303.833	429.483	467.417	290.95
407.9	367.75	187.967	328.183	358.733	14.3
464.6	295.817	284	389.583	363.55	63.8833
316.317	227.733	319.283	432.883	327.567	322.85
492.95	388.15	282.517	505.45	319.933	132.233
349.467	386.467	449.917	326.683	372.133	311.283
334.6	367.867	262.65	163.35	462.15	138.233
526.883	356.25	160.417	443.683	372.183	141.083
335.2	380.75	163.567	348.167	220.883	37.3
479.783	427.333	217.9	199.4	319.517	214.617
514.467	194.133	147.867	538.55	486.317	34.9
412.75	468.683	227.233	531.217	414.483	167.967
359.783	289.35	282.35	273.533	247.5	165.067
	403.367	241.683		376.8	222.317
	458.433	376.433		470.85	191.683
	385.817	420.317		311.667	360.533
	208.917	177.067		228.933	349.45
	504.967	152.383		388.45	71.8
	393.633			366.15
	274.117			264.267
	252.7			252.383
	238.45			332.233
	355.217			405.05

## Sheet: fig 3R
light phase			dark phase
R57C10_sgRNA(nAChRβ2）	R57C10_Cas9.M9	R57C10_sgRNA(nAChRβ2）_Cas9.M9	R57C10_sgRNA(nAChRβ2）	R57C10_Cas9.M9	R57C10_sgRNA(nAChRβ2）_Cas9.M9
175.533	364.367	275.283	117.15	405.417	153.883
464	315.817	435.117	469.583	380.1	321.033
321.667	347.583	426.017	479.217	497.867	202.433
432.867	326.783	414.95	397.183	328.083	321.683
321.75	266.283	370.35	246.817	365.283	247.95
432.967	382.683	152.083	382.467	292.8	62.0333
426.417	417.1	511.417	511.667	409.5	280.433
437.933	371.833	308.733	568.85	384.567	135.267
379.083	212.417	339.917	372.183	432.983	212.75
321.117	344.517	442.45	423.1	369.4	333.3
314.9	397.883	319.917	535.467	415.633	186.633
390.183	340.9	415.033	520.267	506.8	263.133
283.15	274.783	476.817	363.283	453.1	597.917
406.083	371.267	389.9	423.45	363.733	196.417
413.667	284.05	474.55	219.017	383.3	357.133
366.4	317.867	338.333	449.533	309.017	313.783
312.533	326.267	359.367	274.783	338.683	363.667
199.3	332.317	436.683	213.6	398.967	258.417
364.217	375.233	347.7	495.667	343.617	191.467
435.8	253.133	386.933	410.217	410.517	291.9
479.967	278.683	430.65	482.4	203.667	437.517
475.85	403.5	336.667	606.833	416.433	353.517
190.517	267.583	315.133	195.2	265.233	442.817
460.883	335.9	482.15	575.133	378.983	345.4
343.5	291.55	434.283	411.183	364.35	323.317
196.633	290.683	325.583	229.683	467.417	180.083
382.983	367.75	352.117	503.867	358.733	215.117
220.467	295.817	387.767	466.667	363.55	110.3
324.533	227.733	333	333.733	327.567	393.683
273.85	388.15	315.75	97.8	319.933	185.65
318.217	386.467	388.917	406.15	372.133	304.567
321.333	367.867	323.633	357.883	462.15	154.367
409.5	356.25	324.95	486.183	372.183	107.367
502	380.75	386.433	563.183	220.883	480.217
381.683	427.333	312.05	305.533	319.517	328.567
390.833	194.133	374.4	492.083	486.317	255.833
356.433	468.683	322.35	472.483	414.483	277.05
299.017	289.35	300.85	405.8	247.5	187.467
447.633	403.367	414.383	477.783	376.8	290.367
372.167	458.433	396	424.467	470.85	252.2
400.133	385.817	304.983	485.333	311.667	621.8
450.45	208.917	303.15	364.967	228.933	354.833
494.5	504.967	451.067	524.05	388.45	440.583
158.95	393.633	213.4	239.817	366.15	32.3167
313.683	274.117	233.167	462.967	264.267	232.817
	252.7			252.383
	238.45			332.233
	355.217			405.05
