# Supplementary material for: Conditional chemoconnectomics (cCCTomics) as a strategy for efficient and conditional targeting of chemical transmission
Source: eLife. 2024 Apr 30;12:RP91927. doi: 10.7554/eLife.91927 (PMC11060718; doi:10.7554/eLife.91927)
Supplement: Figure 3—source data 2. [file elife-91927-fig3-data2.zip]

Archive with 2 entries (2 files):
- Figure_3Source_data_2part1.zip
- Figure_3Source_data_2part2.zip
