# Supplementary material for: Conditional chemoconnectomics (cCCTomics) as a strategy for efficient and conditional targeting of chemical transmission
Source: eLife. 2024 Apr 30;12:RP91927. doi: 10.7554/eLife.91927 (PMC11060718; doi:10.7554/eLife.91927)
Supplement: Figure 3—figure supplement 3—source data 1. [file elife-91927-fig3-figsupp3-data1.zip › Figure 3-figure supplement 3-Source data.xlsx]

## Sheet: Sheet1
F1 ratio	R57C10-GAL4	Cas9.M0	Cas9.M6	Cas9.M9
	0.474359	0.49375	0.556962	0.4
	0.503145	0.476471	0.559006	0.417476
	0.50303	0.532934	0.514124	0.421053
