# Supplementary material for: Conditional chemoconnectomics (cCCTomics) as a strategy for efficient and conditional targeting of chemical transmission
Source: eLife. 2024 Apr 30;12:RP91927. doi: 10.7554/eLife.91927 (PMC11060718; doi:10.7554/eLife.91927)
Supplement: Figure 4—source data 1. [file elife-91927-fig4-data1.zip]

Archive with 1 entries (1 files):
- Figure 4-Source data.xlsx
