# Supplementary material for: Conditional chemoconnectomics (cCCTomics) as a strategy for efficient and conditional targeting of chemical transmission
Source: eLife. 2024 Apr 30;12:RP91927. doi: 10.7554/eLife.91927 (PMC11060718; doi:10.7554/eLife.91927)
Supplement: Figure 6—source data 1. [file elife-91927-fig6-data1.zip › Figure 6-Source data.xlsx]

## Sheet: fig6I
UAS_sgRNA(CNMa)/+; UAS-Cas9.M6/+		R79A11_GAL4-UAS_Cas9.M6	R79A11_GAL4-UAS_sgRNA(CNMa)	R79A11_GAL4-UAS_sgRNA(CNMa)--UAS_Cas9.M6		R91F02_GAL4-UAS_Cas9.M6	R91F02_GAL4-UAS_sgRNA(CNMa)	R91F02_GAL4-UAS_sgRNA(CNMa)--UAS_Cas9.M6		R51H05_GAL4-UAS_Cas9.M6	R51H05_GAL4-UAS_sgRNA(CNMa)	R51H05_GAL4-UAS_sgRNA(CNMa)--UAS_Cas9.M6
	0	-0.0704		0.0289941	0				0	0.00783
0.02731		0.0517	-0.336974	0.0374964				0.0586506		-0.0029	-0.178847	0.31173
0.01739		-0.0178	0.180803	0.207577				0.131857		-0.0032	-0.031993	0.101548
0.24684		-0.1688	-0.10782	0.183675			-0.06845	0.366196		0.0461		0.110575
-0.1324		-0.1912	-0.235372	0.167299			-0.14573	-0.123678		0.09912	-0.023582	0.132149
-0.1524		-0.0892	0.0725437	0.145264		-0.3139	0.028445	0.0865832		0.01563	0.0018417	0.139417
-0.1421		0.02989	-0.066979	0.0726372		-0.4059	-0.128935	0.298085		0.10852	-0.036503	0.00455131
-0.0723		0.14342	-0.270373	0.16105		0.00958	-0.261414	0.158264		-0.0178	-0.199496	0.234188
-0.0762		0.03365	-0.207095	0.252539		-0.0681	0.079514	-0.0700167		-0.199	-0.127226	0.452568
-0.1039		-0.0536	-0.044428	-0.05407		-0.0034	0.0716408	0.260538		-0.2329	-0.031975	0.164772
-0.0069		-0.1124	-0.170046	0.164737			-0.153606	-0.0705799			-0.161098	0.132872
-0.254		-0.0169	-0.171942	0.0256022		-0.1045	-0.115469	-0.173272		-0.0173	0.265225	-0.0569278
0.04869		-0.1043	-0.225269	0.133313		-0.0887	0.110173	0.229022		-0.1403	0.101301	-0.245398
		-0.0282	-0.140784	0.196756		-0.1104	-0.070605	-0.209851		0.06387	-0.084975
-0.0332		0.01006	-0.267303	0.204678		-0.2041	-0.103767	0.0440962		-0.0246	-0.224273	0.189112
-0.0038		-0.1462	-0.139591	-0.0808261		-0.1228	-0.005118	0.114554		-0.0255	-0.261525	0.0588597
0.09018		-0.0936	-0.015305	0.269108		-0.2712	0.0263911	0.184738		0.1038	0.0262771	0.237856
-0.1275		-0.1155	-0.194899	0.0267251		-0.2365	0.0067316	0.0772004		0.08582	-0.114343	0.123344
-0.1497		-0.016	-0.176457	0.305818		-0.1509	-0.088962	-0.087768		0.12605	-0.158079	-0.00879882
-0.2311			-0.241801	0.0544369		-0.2197	-0.065015	-4.63e-05		-0.2091	0.0004122	0.300713
-0.1162			0.105114	0.157425		0.07882	-0.074388	0.237031		0.12581	-0.058096
0.1587			-0.248013	0.153947		-0.0862	-0.083141	-0.0200721		-0.0475	0.18978	0.189279
-0.1267			-0.159192	-0.100876		-0.2098	-0.095244	0.0172859		-0.0015	-0.067314	0.224388
-0.163			-0.25288	0.127318		-0.1149	-0.067552	-0.0504473		-0.169	-0.160351	0.0677081

## Sheet: fig6J-P
	R51H05_GAL4-UAS_Cas9.M6			R51H05_GAL4-UAS_sgRNA(CNMa)			R51H05_GAL4-UAS_Cas9.M6-UAS_sgRNA(CNMa)			UAS_sgRNA(CNMa)-UAS_Cas9.M6			R91F02_GAL4-UAS_Cas9.M6			R91F02_GAL4-UAS_sgRNA(CNMa)			R91F02_GAL4-UAS_Cas9.M6-UAS_sgRNA(CNMa)
ZT	mean	sd	n	mean	sd	n	mean	sd	n	mean	sd	n	mean	sd	n	mean	sd	n	mean	sd	n
6.5	0.036155	0.01788	23	0.034707	0.041477	22	0.033153	0.017994	21	0.04095	0.03886	22	0.0777066	0.075524	18	0.027804	0.020385	21	0.153948	0.110188	23
7	0.048413	0.041196	23	0.046032	0.0449	22	0.044132	0.039109	21	0.036419	0.025947	22	0.103245	0.081804	18	0.025703	0.023418	21	0.127178	0.092667	23
7.5	0.031707	0.026468	23	0.04623	0.053055	22	0.040472	0.042851	21	0.038848	0.029828	22	0.0899438	0.0658194	18	0.026941	0.023787	21	0.129885	0.089968	23
8	0.052235	0.044853	23	0.052562	0.051167	22	0.034341	0.023196	21	0.065511	0.074482	22	0.116762	0.077324	18	0.022219	0.018838	21	0.150341	0.10005	23
8.5	0.06576	0.049091	23	0.060133	0.084148	22	0.04727	0.044167	21	0.076708	0.065376	22	0.167472	0.0889346	18	0.054709	0.059086	21	0.18259	0.14361	23
9	0.107956	0.068352	23	0.084944	0.094178	22	0.118543	0.113692	21	0.095352	0.065133	22	0.217746	0.109824	18	0.045653	0.037235	21	0.215853	0.128875	23
9.5	0.125115	0.079503	23	0.086927	0.091867	22	0.107963	0.081747	21	0.11591	0.059151	22	0.272648	0.136851	18	0.092221	0.081509	21	0.244222	0.116832	23
10	0.188104	0.086641	23	0.137618	0.096713	22	0.166516	0.148834	21	0.227662	0.143376	22	0.311545	0.140169	18	0.147459	0.11356	21	0.257773	0.12108	23
10.5	0.268401	0.100206	23	0.170412	0.108217	22	0.204859	0.137141	21	0.342074	0.11377	22	0.399792	0.12568	18	0.209189	0.131631	21	0.371626	0.127856	23
11	0.387184	0.117737	23	0.309407	0.118156	22	0.329091	0.163909	21	0.517464	0.16054	22	0.486029	0.168832	18	0.34937	0.132365	21	0.47362	0.185936	23
11.5	0.535105	0.12075	23	0.477189	0.116546	22	0.449513	0.129716	21	0.647387	0.173289	22	0.668064	0.109963	18	0.53431	0.122343	21	0.622046	0.207883	23
12	0.61881	0.136135	23	0.612843	0.133139	22	0.578848	0.15541	21	0.744858	0.174999	22	0.754501	0.125469	18	0.681504	0.135393	21	0.796965	0.231146	23
12.5	0.941008	0.1119	23	0.977061	0.074582	22	0.968392	0.075719	21	0.927975	0.135468	22	0.801566	0.218118	18	0.993763	0.027891	21	0.766748	0.211152	23
13	0.431825	0.277342	23	0.647066	0.306078	22	0.556414	0.300356	21	0.25023	0.249188	22	0.165461	0.211905	18	0.387664	0.293356	21	0.171521	0.220609	23
13.5	0.058057	0.081247	23	0.363742	0.29753	22	0.230354	0.289165	21	0.089246	0.103983	22	0.0663585	0.0825649	18	0.157648	0.218421	21	0.133745	0.194611	23
14	0.01945	0.042966	23	0.156399	0.211665	22	0.068062	0.170505	21	0.0541	0.050833	22	0.0695761	0.0937115	18	0.030336	0.043974	21	0.163158	0.20576	23
14.5	0.038504	0.130873	23	0.068726	0.113762	22	0.02656	0.050343	21	0.056702	0.060924	22	0.0597168	0.052869	18	0.020493	0.028078	21	0.111065	0.113573	23
15	0.016404	0.017862	23	0.04853	0.086868	22	0.042913	0.114111	21	0.05812	0.055724	22	0.0708217	0.0664532	18	0.025239	0.034501	21	0.092603	0.112181	23
15.5	0.023332	0.030777	23	0.048807	0.09975	22	0.026935	0.036709	21	0.040862	0.044138	22	0.0587616	0.0418642	18	0.043559	0.066838	21	0.085936	0.086003	23
16	0.05663	0.139812	23	0.077208	0.137939	22	0.028904	0.03466	21	0.067671	0.130247	22	0.0823141	0.111021	18	0.061533	0.103668	21	0.119632	0.13396	23
16.5	0.024634	0.031424	23	0.048456	0.059776	22	0.029659	0.027463	21	0.067225	0.075399	22	0.0500069	0.0429614	18	0.038802	0.051033	21	0.139834	0.203573	23
17	0.039893	0.080366	23	0.078279	0.107697	22	0.047363	0.078895	21	0.053821	0.053584	22	0.0836191	0.0925064	18	0.041272	0.043848	21	0.111178	0.150084	23
17.5	0.017939	0.021589	23	0.080828	0.109762	22	0.053002	0.07254	21	0.03639	0.047482	22	0.0563788	0.0628644	18	0.027054	0.048831	21	0.105152	0.134905	23
18	0.049607	0.129869	23	0.072545	0.078618	22	0.041258	0.059571	21	0.041508	0.038666	22	0.0546104	0.0400126	18	0.044727	0.082421	21	0.128947	0.129511	23
18.5	0.03081	0.039086	23	0.076769	0.091012	22	0.035835	0.02829	21	0.042571	0.033738	22	0.0751629	0.0628063	18	0.044843	0.055703	21	0.128786	0.152399	23
19	0.022286	0.029354	23	0.056986	0.100675	22	0.035148	0.028061	21	0.026672	0.029183	22	0.0453474	0.0377535	18	0.021218	0.036977	21	0.099946	0.137066	23
19.5	0.019196	0.026156	23	0.047912	0.053494	22	0.055447	0.078712	21	0.06043	0.072296	22	0.0606679	0.0479898	18	0.029626	0.038209	21	0.133881	0.140667	23
20	0.022994	0.030655	23	0.055877	0.087572	22	0.070119	0.101241	21	0.062682	0.097749	22	0.0497512	0.0417984	18	0.040552	0.070932	21	0.156298	0.192482	23
20.5	0.016847	0.023211	23	0.041577	0.064547	22	0.039021	0.041709	21	0.055627	0.07124	22	0.0625621	0.0845458	18	0.037503	0.057303	21	0.147892	0.14471	23
21	0.026836	0.044168	23	0.049134	0.057429	22	0.077021	0.092114	21	0.057919	0.087446	22	0.0742326	0.0928549	18	0.032448	0.037389	21	0.17078	0.114311	23
21.5	0.100047	0.119635	23	0.049344	0.059528	22	0.23848	0.245203	21	0.060322	0.096157	22	0.100847	0.0947487	18	0.068269	0.090684	21	0.212599	0.168833	23
22	0.169936	0.161427	23	0.161694	0.167253	22	0.330154	0.246043	21	0.107427	0.110742	22	0.169836	0.184722	18	0.100187	0.119745	21	0.317407	0.197325	23
22.5	0.145879	0.139304	23	0.153192	0.185102	22	0.389304	0.181229	21	0.140473	0.177574	22	0.0800624	0.108898	18	0.105641	0.075115	21	0.448412	0.245516	23
23	0.267209	0.187489	23	0.159237	0.171685	22	0.370723	0.182374	21	0.208665	0.186945	22	0.187645	0.214436	18	0.269846	0.204828	21	0.424129	0.232712	23
23.5	0.368569	0.186824	23	0.327203	0.215855	22	0.31782	0.167165	21	0.332913	0.160201	22	0.44274	0.286788	18	0.32236	0.142046	21	0.441845	0.258965	23
24	0.300298	0.162562	23	0.443243	0.163157	22	0.291364	0.174556	21	0.39723	0.211984	22	0.518427	0.248829	18	0.365111	0.200041	21	0.541413	0.199351	23
0.5	0.807543	0.183699	23	0.616344	0.21097	22	0.543246	0.293078	21	0.562699	0.227821	22	0.880887	0.159104	18	0.478255	0.208915	21	0.794223	0.231034	23
1	0.485421	0.178327	23	0.289304	0.155911	22	0.317913	0.254822	21	0.306846	0.187061	22	0.664711	0.217275	18	0.229042	0.180741	21	0.576665	0.19317	23
1.5	0.232888	0.150631	23	0.144896	0.110364	22	0.152813	0.13584	21	0.199858	0.147756	22	0.409991	0.167621	18	0.131754	0.091729	21	0.444315	0.186084	23
2	0.103829	0.075175	23	0.053586	0.060971	22	0.100274	0.087563	21	0.078912	0.059488	22	0.211517	0.0967273	18	0.045541	0.049144	21	0.312424	0.153097	23
2.5	0.078073	0.080619	23	0.03931	0.042104	22	0.047342	0.04177	21	0.064913	0.05601	22	0.127038	0.07564	18	0.061249	0.069864	21	0.189794	0.166872	23
3	0.040979	0.05548	23	0.030264	0.034844	22	0.027734	0.032238	21	0.036078	0.031716	22	0.112659	0.0694612	18	0.037955	0.036668	21	0.229199	0.163193	23
3.5	0.031929	0.038803	23	0.033713	0.03177	22	0.04221	0.060898	21	0.035929	0.03627	22	0.095531	0.0845359	18	0.027221	0.034124	21	0.173973	0.145604	23
4	0.033155	0.03802	23	0.031605	0.032331	22	0.036217	0.03849	21	0.041294	0.074537	22	0.0609431	0.0390618	18	0.019697	0.022841	21	0.171516	0.122789	23
4.5	0.023277	0.022544	23	0.030783	0.033018	22	0.02513	0.02369	21	0.028778	0.034462	22	0.0853662	0.0666463	18	0.041001	0.036918	21	0.121244	0.104765	23
5	0.027921	0.022912	23	0.02663	0.026649	22	0.030714	0.031221	21	0.031806	0.041283	22	0.066543	0.0586864	18	0.025778	0.020413	21	0.132646	0.101959	23
5.5	0.03286	0.024667	23	0.041279	0.054426	22	0.023674	0.018169	21	0.043965	0.058626	22	0.0524124	0.0520374	18	0.020141	0.017734	21	0.119371	0.093128	23
6	0.035008	0.032202	23	0.020951	0.018795	22	0.04691	0.065035	21	0.04089	0.054592	22	0.0702653	0.0644109	18	0.042891	0.034258	21	0.086864	0.069812	23

## Sheet: fig6Q
UAS_pdfr	pdfr_KO	-	R79A11_GAL4-pdfr_KO	R79A11_GAL4-UAS_pdfr-pdfr_KO	-	R91F02_GAL4-pdfr_KO	R91F02_GAL4-UAS_pdfr-pdfr_KO	-	R51H05_GAL4-pdfr_KO	R51H05_GAL4-UAS_pdfr-pdfr_KO
0.360718	-0.0363138	0	-0.0373514	0.161842	0	0.091206		0	0.0850152	0.251174
0.210651	0.372129		0.253967	0.160608		0.132457	0.0128391		0.128309	0.133744
0.419202	0.0209275		-0.0676827	0.306021		-0.05555	-0.00829091		0.0861318	-0.0673823
0.231231	0.020332		-0.25946	0.162202		-0.191734	0.0709491		-0.192875	0.154921
0.331447	-0.0247556		-0.179216	0.391276		-0.199018	0.0228025		-0.0465998	0.159214
0.130062	0.0367231		-0.0518861	0.280412		-0.09967	0.157464		0.0721492	0.0693928
0.342046	0.256426		0.170852	0.25073		-0.299653	-0.0167374		-0.0221337	0.0345454
0.489957	0.297705		0.0147666	0.0157824		-0.0682765	0.0707546		-0.060425	0.0533278
0.409072	-0.133965		0.0536632	0.210162		-0.277775	0.214342		-0.0692433	0.193061
0.43094	-0.115722		0.285411	0.282175		0.143528	0.146306		0.204623	0.279223
0.462344	0.0976025		0.158676	0.276729		0.0336847	0.225625		0.0153357	0.329133
0.38758	0.0670377		-0.0314392	0.336545		-0.156777	0.154072		-0.155255	0.2507
0.379626	0.151874		0.0600168	0.190363		-0.100276	0.106063		-0.0742663	0.304095
0.37768	0.282498		0.136696	0.184438		0.238429	0.0939778		0.153658
0.396683	-0.0560958		-0.0689877	0.0360424		-0.101159			0.0987481	0.203837
0.409659	0.203112		-0.154384	0.035887		-0.0611172	0.0897094		-0.113594
0.489566	0.212431		-0.179707			0.0317817	0.145379		-0.0127537	0.0883538
0.217939	-0.168224		-0.0953445	0.398755		-0.335962	-0.155986		-0.0865065	0.161434
	0.024811		0.0287255	0.390285		-0.251092	0.127784		-0.179311	0.178223
0.39497	0.00492783		-0.147203	0.276983		0.172025	0.0253157		-0.0610684	0.233113
0.372194	0.0738203		-0.189221	0.311854		0.00340347	-0.137031		0.0165649	0.312202
0.387698	0.034368		-0.185504	0.245176		0.0232916	0.1995			0.188169
0.485988	-0.0108016		-0.213397	0.290264		0.120747	-0.122842		-0.113544	0.336181
0.315824	-0.16686		-0.116627			0.081279			0.049401	0.245572
0.370329	-0.0109188		0.186492	0.20954		-0.17192			-0.32916	0.245459
0.468411	0.0672211		-0.153559			-0.0293428	-0.0117634		0.249305	0.145091
0.214936	0.160444		0.0869445	0.183918		-0.121853	0.218542		-0.205561	0.181837
0.415578	-0.0637859		0.0446777	0.321127		0.232946	0.102574		-0.188649	0.361327
0.290046	0.121481		-0.234916	0.47774		-0.00970025	0.219318		0.0989868	0.204863
0.390356	0.0991197		-0.0403207	0.207446		0.167596	0.125466		0.196554	0.391375
0.423223	0.0436985		0.152975	0.329045		-0.127364	0.162799		0.265448	0.370552
0.292802	0.0166096		0.147924	0.426282		0.181941	0.287652		0.00183688	0.251801
0.412637	0.111708		-0.275013	0.313685		-0.0220513	0.372138		-0.18974	0.337609
0.360698	0.0225845		0.0562638	0.278635		-0.365307	0.0427521		-0.0610911	0.333032
0.197466	0.063206		0.0393388	0.151283		-0.155575	-0.0105138		-0.00821443	0.30202
0.258237			0.111766	0.208735		-0.181318	0.118708		0.0191668	0.308721
0.351349	0.00377302		0.16926	0.230137		0.0819629	0.000816952		-0.138922	0.0266706
0.394404	0.352263		-0.384673	0.0515193		0.14985	-0.03603		-0.0389087	0.202516
0.392584	0.084805		0.241694	0.226471		-0.33087	-0.0376312		-0.0645003	0.288593
0.434864	0.418028		-0.101279	0.271184		-0.132185	0.311855		-0.0734047	0.33707
0.293446	0.0424882		-0.342018	0.273874		0.0866713	0.1976		0.0281391	0.317217
0.113678	-0.0577541		0.027094	0.271333		-0.074112	-0.113884		-0.110854	0.185727
0.357359	-0.0972663		-0.183153			0.221341	0.246598		0.05974	0.399459
0.39566	-0.103519		-0.23076	0.329642		-0.149594	0.346731		-0.0773999	0.210543
0.361267	0.167132		0.0849863	0.204458		-0.0816364	-0.402038		0.0941614	0.0585844
0.421391	0.0462801		0.0206075	0.0975721		-0.0539871	0.00844008		0.0833494	0.319229
0.487479	0.0691782		-0.213106	0.202863		0.0399608	-0.023322		-0.17452	0.2484
0.373505	0.118562		0.196815	0.301742		-0.112157			0.0957361	0.306586

## Sheet: fig6R
UAS_pdfr	pdfr_KO	-	R79A11_GAL4-pdfr_KO	R79A11_GAL4-UAS_pdfr-pdfr_KO	-	R91F02_GAL4-pdfr_KO	R91F02_GAL4-UAS_pdfr-pdfr_KO	-	R51H05_GAL4-pdfr_KO	R51H05_GAL4-UAS_pdfr-pdfr_KO
18.799		0		85.943	0	0		0	20.853
0	0		0	179.12		0			0	2.3635
112.24	0		0	0.2325		0	127.09		24.115	16.973
158.29	12.48		36.898	43.737		0	35.928		0	0
140.66	0		0	92.896		4.0965	7.6516		0	55.795
156.52	30.884		0	114.04		0	57.233		0	0
77.82	0		22.621	63.889		0	0.9056		0	0
163.13	0		0	0		0	10.205		0	0
57.573	0		0	52.094		0	24.479		0	51.596
109.88	0		0	80.579		9.0836	60.033		0	0
48.72	34.714		0	142.25		5.5666	0		0	124.2
184.29	0		0	107.18		67.964	0		0	0
139.23	28.067		0	82.979		0	0		0	35.347
156.81			0	0		13.072	0.0861		0
124.38	0		0	20.594		4.9441			0
125.09	0		0	62.705		9.9033			10.043
131.42	44.012		4.9299			0	97.127		47.167
97.622	0		0			0	24.741		0	0
	0		0	133		0	112.34		0	0
	0		0	54.105		0	61.308		0	96.926
7.4006	0		31.491	70.05		0	3.2916		0	38.298
164.21	0		0	101.62		0	0.4139			0
166.33	0		0	25.575		0	5.8156			57.027
59.41	0		0			0			0	0
19.541	0		0			0			0	0
190.13	0		9.797			0			0	0
108.88	24.254		0			0	62.098		5.1714	64.606
175.94	3.4151		0	106.1		0	0		0	12.256
142.08	52.57		29.519	0		0	0		0	0
183.68	0		0	59.756		0	35.446		0.0965	32.688
138.19	0		0	6.1812		0	20.18		0	79.364
143.4	0		0	123.15		10.478	110.18		0	0
157.41	42.901		0	81.966		0	0		6.7218	19.144
	31.938		0	111.81		18.627	53.494		0	9.2385
152.87	0		0	52.411		0	19.476		12.199	38.347
0			0	140.59		0	17.297		0	11.299
134.52			0	83.433		0	15.382		0	0
125.48	27.201		96.199	0		0	16.476		0	0
165.66	0		0			0	0		0	125.39
173.98	0		0	110.46		0	9.1812		0	0
56.102	0		0	71.964		0	8.3359		0	10.879
62.134	8.0055		0	80.397		0	0		0	27.172
	67.547		11.146			0	11.121		0	148.41
120.27	40.717		0			0	98.578		3.2631	0
47.262	0		0	40.416		16.161	0		0	0
124.16	45.147		0	5.9189		0	7.3797		23.838	29.688
136.76	0		0	84.003		22.646	5.1318		0	0
142.78	0		53.354	51.82		0			0	6.7264

## Sheet: fig6S
UAS_pdfr	pdfr_KO	-	R79A11_GAL4-pdfr_KO	R79A11_GAL4-UAS_pdfr-pdfr_KO	-	R91F02_GAL4-pdfr_KO	R91F02_GAL4-UAS_pdfr-pdfr_KO	-	R51H05_GAL4-pdfr_KO	R51H05_GAL4-UAS_pdfr-pdfr_KO
23.8		0		23.3	0			0	22.3
				23.3						23.8
23.8				23.8			23.3		23.3	23.3
23.8	23.3		23.3	23.3			23.3
23.8				23.3		22.3	22.8			23.3
23.8	23.3			23.3			23.8
23.3			22.3	22.8			23.8
23.3							24.3
24.3				23.8			22.8			23.3
22.8				23.3		22.8	23.3
23.8	23.3			23.3		22.8				23.3
23.8				23.3		23.3
23.8	23.8			22.8						23.3
23.8						21.8	23.3
24.3				23.8		18.8
24.3				23.3		22.8			23.3
24.3	22.8		22.3				22.8		23.3
23.8							23.3
				22.8			23.3
				23.3			23.8			23.3
23.3			22.8	22.8			22.8			23.8
23.3				22.8			23.3
23.8				22.8			23.3			23.3
23.8
24.3
24.3			23.3
23.3	23.8						22.8		22.8	23.3
23.8	22.8			23.3						22.8
23.3	22.8		23.3
23.8				22.8			22.8		23.3	22.8
23.8				22.8			23.3			23.3
23.8				22.8		22.8	23.3
24.8	23.3			22.8					22.8	23.3
	23.3			23.3		21.8	23.8			22.8
23.3				22.8			23.3		22.8	23.3
				22.8			23.3			23.3
23.3				23.3			23.8
23.8	23.3		23.3				23.3
24.3										23.8
23.3				23.3			23.3
22.8				22.8			21.8			23.8
23.8	23.3			23.3						23.3
	22.8		22.8				23.3			23.3
23.8	23.3						23.3		23.3
23.8				23.3		22.8
22.8	22.8			23.3			23.3		23.3	23.3
23.8				23.3		22.8	22.8
23.3			23.3	22.8						23.8

## Sheet: fig6T
UAS-sgRNA(CNMa)_UAS-Cas9.M6	-	CNMa-GAL4_UAS-Cas9.M6	CNMa-GAL4_UAS-sgRNA(CNMa)	CNMa-GAL4_UAS-sgRNA(CNMa)_UAS-Cas9.M6		R51H05-GAL4_UAS-Cas9.M6	R51H05-GAL4_UAS-sgRNA(CNMa)	R51H05-GAL4_UAS-sgRNA(CNMa)_UAS-Cas9.M6
0.415329	0	0.416365	0.334901	0.197205	0	0.0884525	0.488472	-0.103523
0.405253		0.280178	0.356479	0.185943		0.239515	0.409705	0.0720086
0.4274		0.257562	0.417734	0.0500026		0.33602	0.408362	0.29799
0.182108		0.423653	0.381643	0.264455		0.267106	0.345454	0.163812
0.439514		0.326125	0.481692	0.277239		0.392485	0.303179	0.0705109
0.459593		0.416239	0.175854	0.164373		0.270539	0.473188	-0.157277
0.353773		0.293917	0.467129	0.0160389		0.368322	0.316706	0.253238
0.432882		0.401673	0.361445	0.176323		0.168229	0.390197	0.134907
0.0696155		0.2321	0.423822	0.227894		0.220989	0.464115	0.372795
0.41306		0.307813	0.448273	0.327884		0.242873	0.443405	0.0565574
0.162216		0.362343	0.368294	0.079418		0.483773	0.194924	0.114005
0.401575		0.294338	0.36432	0.194894		0.207945	0.439827	0.0179789
0.457797		0.463239	0.313709	0.141982		0.17895	0.328118	0.0250591
0.413742		0.273737	0.420552	0.208578		0.0987194	0.220994	-0.316852
0.139815		0.173922	0.448955	0.216079		0.245873	0.333324	0.237151
0.246471		0.157542	0.427843	0.113293		0.4598	0.360448	0.0906907
-0.153097		0.291386	0.283787	0.16574		0.372754	0.46879	-0.00624149
0.144782		0.327357	0.485885	0.274087		0.0752195	0.32139	0.10011
0.247436		0.10444	0.394498	0.0940747		0.335361	0.346201
		0.357866	0.290971	0.00838075		0.296058	0.402424
		0.359058	0.285139	0.107355		0.375813	0.336068
		0.403847	0.365464	0.158515		0.152141	0.417784
		0.309201	0.340242	0.358534		0.133097	0.397752
		0.401846	0.424386	0.375261		0.183549	0.372134
		0.136917	0.265437	0.301603		0.0289897	0.428803
		0.256877	0.362032	0.194425		0.237865	0.333131
		0.333142	0.283768	0.22199		0.392096	0.17411
		0.270831	0.367805	0.0195657		0.471947	0.339276
		0.285318	0.359653	0.0398011		0.336322	0.495299
		0.204148	0.401838	0.178172		0.374836	0.325125
		0.262402	0.300283	0.278701		0.139994	0.386694
		0.138366	0.33755	0.122018		0.464351	0.240346
		0.358807		0.0862063		0.0304028	0.354886
		0.282027		0.123853		0.314482	0.328497
		0.364633		0.280432		0.372845	0.376714
		0.353836				0.232311	0.337865
						0.00722605
