# Supplementary material for: Conditional chemoconnectomics (cCCTomics) as a strategy for efficient and conditional targeting of chemical transmission
Source: eLife. 2024 Apr 30;12:RP91927. doi: 10.7554/eLife.91927 (PMC11060718; doi:10.7554/eLife.91927)
Supplement: Source code 1. [file elife-91927-code1.zip]

Archive with 3 entries (2 files):
- Source code/Python and R codes for DD Power, period calculation.zip
- Source code/Python code for LD activity calculation.rar
- Source code/
